# Supplementary material for: Theoretical Investigation of HER and OER Electrocatalysts Based on the 2D R-graphyne Completely Composed of Anti-Aromatic Carbon Rings
Source: Molecules. 2023 May 5;28(9):3888. doi: 10.3390/molecules28093888 (PMC10180217; doi:10.3390/molecules28093888)
Supplement: Supplementary file 1 [file molecules-28-03888-s001.zip]

Archive with 1 entries (1 files):
- molecules-2373112-supplementary.pdf
